# Supplementary material for: Bidirectional genetic and phenotypic links between smoking and striatal iron content involving dopaminergic and inflammatory pathways
Source: Addiction. 2026 Jan 31;121(6):1580–93. doi: 10.1111/add.70311 (PMC13155275; doi:10.1111/add.70311)
Supplement: Supplementary file 2 — Table S1. Number and percentage of imputed values for each covariate. Table S2. Number and percentage of outlier values excluded from the analysis. Table S3. Robustness metrics of sensitivity analyses. Table S4. Genes previously associated with potential confounders (drinks per week and serum iron). Table S5. Descriptive statistics of non‐imaging variables in female, male, and all participants. Table S6. Standardised effect sizes (β), standard errors (SE), and ‐log10(P‐values) of linear regression models linking striatal iron and smoking (n≈42k). Table S7. Asymmetry between left and right accucumbers QSM association with smoking. Table S8. Standardised effect sizes (β), standard errors (SE), and ‐log10(p‐values) of linear regression models linking striatal iron and smoking among former smokers (n≈42k). Table S9. Phenotypic and genetic correlation between striatal iron and smoking initiation (‘ever smoked’). Table S10. Gene‐level correlation between smoking and striatal iron performed using the PascalX cross‐GWAS coherence test. Table S11. Mendelian randomisation estimates between smoking initiation and striatal iron. Table S12. Mendelian randomisation sensitivity analyses testing model assumptions. Table S13. Mendelian randomisation leave‐one‐out analysis using the inverse‐variance weighted method. Table S14. Mendelian randomisation inverse‐variance weighted analysis with methodological variations. Table S15. Gene‐level causality pathway from smoking to striatal iron performed using the PascalX ratio test. Table S16. Gene‐level causality pathway from striatal iron to smoking performed using the PascalX ratio test. [file ADD-121-1580-s002.xlsx]

## Sheet: TableS1
Table S1. Number and percentage of imputed values for each covariate. We imputed missing covariate values by replacing them with the group mean for continuous variables or mode for categorical ones.
	N imputed	% imputed
Age	0	0
Sex	0	0
Townsend	37	0.0884237
Income	3958	9.45894
Education	2775	6.63178
Alcohol	11	0.0262881
DBP	6814	16.2843
SBP	6814	16.2843
BMI	1127	2.69334
Assessment date	0	0
Assessment centre	1	0.00238983
Flip SWI	7	0.0167288
Head size	3441	8.2234
Scan x	3441	8.2234
Scan y	3441	8.2234
Scan z	3459	8.26642
Table position	3441	8.2234
Head motion T1	1	0.00238983
Head motion rfMRI	306	0.731288
Head motion tfMRI	4064	9.71226
Head motion dMRI	221	0.528152
New Eddy	14	0.0334576
Std y Eddy	234	0.55922
TE rfMRI	54	0.129051
TE tfMRI	3427	8.18994
Scaling T1	14	0.0334576
Scaling T2	41	0.097983
Scaling SWI	19	0.0454067
Scaling dMRI	128	0.305898
Scaling rfMRI	54	0.129051
Scaling tfMRI	3427	8.18994
FS T2	527	1.25944

## Sheet: TableS2
Table S2. Number and percentage of outlier values excluded from the analysis. Outliers were defined as values beyond 5 median deviations from the group median.
	N excluded	% excluded
Left Putamen T2*	108	0.28
Right Putamen T2*	114	0.3
Left Caudate T2*	214	0.56
Right Caudate T2*	231	0.6
Left Accumbens T2*	890	2.32
Right Accumbens T2*	1018	2.65
Left Putamen QSM	374	0.91
Right Putamen QSM	312	0.76
Left Caudate QSM	282	0.68
Right Caudate QSM	246	0.6
Left Accumbens QSM	432	1.05
Right Accumbens QSM	202	0.49

## Sheet: TableS3
Table S3. Robustness metrics of sensitivity analyses. The minimal covariate set included age, age-squared, sex, age ✕ sex, age-squared ✕ sex, and 24 potential imaging confounders. The intermediate covariate set additionally included alcohol consumption, blood pressure, and body mass index. The full covariate set additionally included the Townsend deprivation index, income, and education. The mode…
Baseline	Alternative	Analysis	Betas r	Jaccard significance concordance
Full covariate set	Minimal covariate set	Main	0.998125	0.964912
Full covariate set	Minimal covariate set	Sex interaction	0.990533	1
Full covariate set	Minimal covariate set	Age interaction	0.995326	1
Full covariate set	Minimal covariate set	Former smokers	0.993154	1
Full covariate set	Intermediate covariate set	Main	0.999854	1
Full covariate set	Intermediate covariate set	Sex interaction	0.996733	1
Full covariate set	Intermediate covariate set	Age interaction	0.996327	1
Full covariate set	Intermediate covariate set	Former smokers	0.999438	1
Missing covariates imputed	No covariate imputation	Main	0.997246	0.945455
Missing covariates imputed	No covariate imputation	Sex interaction	0.935325	1
Missing covariates imputed	No covariate imputation	Age interaction	0.88265	1
Missing covariates imputed	No covariate imputation	Former smokers	0.979746	0.958333
Imaging outliers excluded	No outlier exclusion	Main	0.999497	1
Imaging outliers excluded	No outlier exclusion	Sex interaction	0.984191	1
Imaging outliers excluded	No outlier exclusion	Age interaction	0.970463	1
Imaging outliers excluded	No outlier exclusion	Former smokers	0.99656	0.96

## Sheet: TableS4
Table S4. Genes previously associated with potential confounders (drinks per week and serum iron).
Drinks per Week	CRHR1
Drinks per Week	MAPT-AS1
Drinks per Week	SPPL2C
Drinks per Week	SEC1P
Drinks per Week	NTN5
Drinks per Week	FUT2
Drinks per Week	MAMSTR
Drinks per Week	RASIP1
Drinks per Week	IZUMO1
Drinks per Week	FUT1
Drinks per Week	FGF21
Drinks per Week	BCAT2
Drinks per Week	IFT172
Drinks per Week	FNDC4
Drinks per Week	GCKR
Drinks per Week	C2orf16
Drinks per Week	ZNF512
Drinks per Week	CCDC121
Drinks per Week	GPN1
Drinks per Week	SUPT7L
Drinks per Week	SLC4A1AP
Drinks per Week	MRPL33
Drinks per Week	SIX3
Drinks per Week	CADM2
Drinks per Week	MIR5688
Drinks per Week	RFC1
Drinks per Week	KLB
Drinks per Week	RPL9
Drinks per Week	LIAS
Drinks per Week	LOC401127
Drinks per Week	LOC100507053
Drinks per Week	ADH1A
Drinks per Week	ADH1B
Drinks per Week	ADH1C
Drinks per Week	ADH7
Drinks per Week	C4orf17
Drinks per Week	RABEP2
Drinks per Week	UGDH
Drinks per Week	DRD2
Drinks per Week	NSF
Drinks per Week	BRE
Drinks per Week	MIR4301
Drinks per Week	NFATC2IP
Drinks per Week	CD19
Drinks per Week	RBKS
Drinks per Week	ATP2A1
Drinks per Week	SH2B1
Drinks per Week	ATXN2L
Drinks per Week	LOC100289092
Drinks per Week	TUFM
Drinks per Week	MIR4721
Drinks per Week	SPI1
Drinks per Week	MIR4517
Drinks per Week	PSMC3
Drinks per Week	WNT3
Drinks per Week	SULT1A1
Drinks per Week	EIF3C
Drinks per Week	CCDC101
Drinks per Week	SULT1A2
Drinks per Week	MAPT-IT1
Drinks per Week	LOC100505624
Drinks per Week	STH
Drinks per Week	SLC39A13
Drinks per Week	CLN3
Drinks per Week	IL27
Drinks per Week	APOBR
Drinks per Week	CA11
Drinks per Week	MAPT
Drinks per Week	LOC440354
Drinks per Week	RAPSN
Drinks per Week	MIR4263
Drinks per Week	BRE-AS1
Drinks per Week	NUP160
Drinks per Week	LOC613038
Drinks per Week	SLX1A
Drinks per Week	SLX1B-SULT1A4
Drinks per Week	LOC606724
Drinks per Week	MTCH2
Drinks per Week	NUPR1
Drinks per Week	MPV17
Drinks per Week	C1QTNF4
Drinks per Week	MYBPC3
Drinks per Week	TRMT10A
Drinks per Week	FAM180B
Drinks per Week	GTF3C2
Drinks per Week	SPNS1
Drinks per Week	AGBL2
Drinks per Week	KBTBD4
Drinks per Week	NDUFS3
Drinks per Week	DBP
Drinks per Week	FNBP4
Drinks per Week	CRHR1-IT1
Drinks per Week	INPP4B
Drinks per Week	STK33
Drinks per Week	LAT
Drinks per Week	WDR19
Drinks per Week	TRIM66
Drinks per Week	YPEL3
Drinks per Week	ARHGAP27
Drinks per Week	LOC286184
Drinks per Week	AUTS2
Drinks per Week	LOC644172
Drinks per Week	SEZ6L2
Drinks per Week	EIF2B4
Drinks per Week	KANSL1
Drinks per Week	EFNB3
Drinks per Week	PLEKHM1
Drinks per Week	ALDOA
Drinks per Week	TBX6
Drinks per Week	LRRC37A2
Drinks per Week	SNX17
Drinks per Week	GDPD3
Drinks per Week	ZNF513
Drinks per Week	PPP4C
Drinks per Week	HSD17B14
Drinks per Week	LOC100132215
Drinks per Week	LRRC37A4P
Drinks per Week	TCF23
Drinks per Week	ASPHD1
Drinks per Week	KRTCAP3
Drinks per Week	PPM1G
Drinks per Week	EVI2A
Drinks per Week	FTH1P3
Drinks per Week	UCN
Drinks per Week	CELF1
Drinks per Week	MYH16
Drinks per Week	MIR4699
Drinks per Week	EVI2B
Drinks per Week	FAM57B
Drinks per Week	OMG
Drinks per Week	C16orf92
Drinks per Week	NRBP1
Drinks per Week	KCTD13
Drinks per Week	OTX1
Drinks per Week	DNAH2
Drinks per Week	MAPK3
Drinks per Week	CDIPT-AS1
Drinks per Week	ANKK1
Drinks per Week	MLXIPL
Drinks per Week	DOC2A
Drinks per Week	USP28
Drinks per Week	NF1
Drinks per Week	EHBP1
Drinks per Week	ARL17A
Drinks per Week	LRRC37A
Drinks per Week	TTC12
Drinks per Week	CDIPT
Drinks per Week	INO80E
Drinks per Week	CCDC33
Drinks per Week	SLC5A6
Drinks per Week	CYP11A1
Drinks per Week	ATRAID
Drinks per Week	ARPC1A
Drinks per Week	WRAP53
Drinks per Week	HIRIP3
Drinks per Week	CAD
Drinks per Week	UGDH-AS1
Drinks per Week	PDE4B
Drinks per Week	TP53
Drinks per Week	TRIM54
Drinks per Week	TMEM219
Drinks per Week	TAOK2
Drinks per Week	MIR3198-2
Drinks per Week	LOC729739
Drinks per Week	TCF4
Drinks per Week	SNORD66
Drinks per Week	SPHK2
Drinks per Week	TERF2
Drinks per Week	EIF4G1
Drinks per Week	GPR139
Drinks per Week	CBX5
Drinks per Week	ACSS3
Drinks per Week	ARPC1B
Drinks per Week	CLDN25
Drinks per Week	PKHD1
Drinks per Week	PLEKHA4
Drinks per Week	NUCKS1
Drinks per Week	WASF3
Drinks per Week	RPL27A
Drinks per Week	MIR4733
Drinks per Week	BEND4
Drinks per Week	MIR3605
Drinks per Week	PSMD2
Drinks per Week	PHC2
Drinks per Week	RABGAP1L
Drinks per Week	PDAP1
Drinks per Week	CIRH1A
Drinks per Week	AGBL1-AS1
Drinks per Week	SNORA3
Drinks per Week	SBK1
Drinks per Week	POU2F2
Drinks per Week	TMED6
Drinks per Week	MVP
Drinks per Week	MIR4323
Drinks per Week	LOC100505622
Drinks per Week	PPP1R15A
Drinks per Week	SLC30A3
Drinks per Week	TULP2
Drinks per Week	NIP7
Drinks per Week	ZNF574
Drinks per Week	DNAJC5G
Drinks per Week	ZW10
Drinks per Week	SLC4A8
Drinks per Week	HTR3B
Drinks per Week	KANSL1-AS1
Drinks per Week	TMPRSS5
Drinks per Week	TBL2
Drinks per Week	NCKAP5L
Drinks per Week	GPR52
Drinks per Week	SNORA45
Drinks per Week	ACO2
Drinks per Week	HNRNPA1
Drinks per Week	DBIL5P2
Drinks per Week	A3GALT2
Drinks per Week	BUD31
Drinks per Week	SNTB2
Drinks per Week	TMEM161B
Drinks per Week	COG8
Drinks per Week	CYP1A2
Drinks per Week	VPS4A
Drinks per Week	CSK
Drinks per Week	PHF5A
Drinks per Week	CSDC2
Drinks per Week	POLR3H
Drinks per Week	DEDD2
Drinks per Week	CADM2-AS2
Drinks per Week	AP1G1
Drinks per Week	PMM1
Drinks per Week	AGBL1
Drinks per Week	NUCB1
Drinks per Week	FAM131A
Drinks per Week	SLC24A2
Drinks per Week	CYP3A43
Drinks per Week	SREBF1
Drinks per Week	LOC100289187
Drinks per Week	ATP5J2-PTCD1
Drinks per Week	MIR33B
Drinks per Week	MIR3128
Drinks per Week	MYT1L
Drinks per Week	ATP1B2
Drinks per Week	MIR4513
Drinks per Week	RAB7L1
Drinks per Week	VSX1
Drinks per Week	SRR
Drinks per Week	GRIK5
Drinks per Week	DESI1
Drinks per Week	CYP1A1
Drinks per Week	SNORD47
Drinks per Week	SNORD80
Drinks per Week	SNORD79
Drinks per Week	CORO1A
Drinks per Week	EXOG
Drinks per Week	RUNX1T1
Drinks per Week	RPTOR
Drinks per Week	C2orf53
Drinks per Week	MTTP
Drinks per Week	TOB2
Drinks per Week	SNORD78
Drinks per Week	SNORD44
Drinks per Week	LOC613037
Drinks per Week	RPS6KA5
Drinks per Week	PSMA3
Drinks per Week	SNORD71
Drinks per Week	CCDC134
Drinks per Week	MPDU1
Drinks per Week	ANKRD13B
Drinks per Week	RAI1
Drinks per Week	RAB11FIP4
Drinks per Week	NFE2L2
Drinks per Week	FLJ31306
Drinks per Week	GAS5-AS1
Drinks per Week	SNORD81
Drinks per Week	LOC100130691
Drinks per Week	NR6A1
Drinks per Week	MIR4518
Drinks per Week	SMCR5
Drinks per Week	ZNF821
Drinks per Week	SNORD77
Drinks per Week	MADD
Drinks per Week	TENM2
Drinks per Week	SNORD76
Drinks per Week	TSR1
Drinks per Week	SULT1A4
Drinks per Week	SNORD74
Drinks per Week	SNORD75
Drinks per Week	TRIB1
Drinks per Week	TMEM33
Drinks per Week	ZNF526
Drinks per Week	RGS12
Drinks per Week	VPS37D
Drinks per Week	SNORD91B
Drinks per Week	LMAN1L
Drinks per Week	ARHGAP15
Drinks per Week	SNORD91A
Drinks per Week	SLC30A9
Drinks per Week	GAS5
Drinks per Week	NR5A1
Drinks per Week	TET3
Drinks per Week	ST8SIA3
Drinks per Week	TMBIM6
Drinks per Week	GPR144
Drinks per Week	TOM1L2
Drinks per Week	CHTF8
Drinks per Week	CPS1
Drinks per Week	SLC39A8
Drinks per Week	ACVR2B
Drinks per Week	PIK3R3
Drinks per Week	ITGAL
Drinks per Week	SMIM14
Drinks per Week	LOC440970
Drinks per Week	MYO15A
Drinks per Week	MEI1
Drinks per Week	CPSF4
Drinks per Week	CORO6
Drinks per Week	PLCH2
Drinks per Week	ACTR10
Drinks per Week	OR2AE1
Drinks per Week	POU6F2
Drinks per Week	SEPHS2
Drinks per Week	SCN5A
Drinks per Week	GSK3A
Drinks per Week	PHLPP2
Drinks per Week	XRCC6
Drinks per Week	FTO
Drinks per Week	ALPK1
Drinks per Week	CPLX3
Drinks per Week	ZNF768
Drinks per Week	MIR181B2
Drinks per Week	MIR181A2
Drinks per Week	MIR186
Drinks per Week	MARVELD3
Drinks per Week	MIR181A2HG
Drinks per Week	ZRANB2
Drinks per Week	ENTPD7
Drinks per Week	RPL18
Drinks per Week	PKD1L3
Drinks per Week	ACVR2B-AS1
Drinks per Week	BDNF
Drinks per Week	PAGR1
Drinks per Week	ARID4A
Drinks per Week	LINC00461
Drinks per Week	LRPPRC
Drinks per Week	TSPAN5
Drinks per Week	SNORA48
Drinks per Week	DHODH
Drinks per Week	ATXN1L
Drinks per Week	ULK3
Drinks per Week	ADORA2A
Drinks per Week	TEF
Drinks per Week	LOC728537
Drinks per Week	HGFAC
Drinks per Week	SNORD10
Drinks per Week	NREP-AS1
Drinks per Week	KCNH3
Drinks per Week	SHBG
Drinks per Week	ZC3H7B
Drinks per Week	SLC41A1
Drinks per Week	SLC25A28
Drinks per Week	CD68
Drinks per Week	SOX15
Drinks per Week	ZRANB2-AS1
Drinks per Week	MAST2
Serum Iron	LEPR
Serum Iron	IL6R
Serum Iron	SHE
Serum Iron	TDRD10
Serum Iron	UBE2Q1
Serum Iron	KLHL30
Serum Iron	FAM132B
Serum Iron	ILKAP
Serum Iron	SLC25A26
Serum Iron	LRIG1
Serum Iron	TF
Serum Iron	SRPRB
Serum Iron	RAB6B
Serum Iron	ALDH8A1
Serum Iron	CSNK2B-LY6G5B-1181
Serum Iron	LY6G5B
Serum Iron	BTN2A2
Serum Iron	LY6G5C
Serum Iron	ABHD16A
Serum Iron	HBS1L
Serum Iron	BTN3A1
Serum Iron	FAM65B
Serum Iron	BTN3A3
Serum Iron	XXbac-BPG32J3.20
Serum Iron	LY6G6F
Serum Iron	MEGT1
Serum Iron	LY6G6E
Serum Iron	LY6G6D
Serum Iron	C6orf25
Serum Iron	LRRC16A
Serum Iron	BTN2A1
Serum Iron	BTN1A1
Serum Iron	HMGN4
Serum Iron	ABT1
Serum Iron	ZNF322
Serum Iron	LY6G6C
Serum Iron	SCGN
Serum Iron	HIST1H2AA
Serum Iron	HIST1H2BA
Serum Iron	SLC17A4
Serum Iron	MYB
Serum Iron	HIST1H2BJ
Serum Iron	DDAH2
Serum Iron	HIST1H2AG
Serum Iron	HIST1H2BK
Serum Iron	HIST1H4I
Serum Iron	HIST1H2AH
Serum Iron	PRSS16
Serum Iron	SLC17A1
Serum Iron	CLIC1
Serum Iron	TAPBP
Serum Iron	MSH5
Serum Iron	SLC17A3
Serum Iron	ZBTB22
Serum Iron	POM121L2
Serum Iron	ZNF391
Serum Iron	ZNF184
Serum Iron	HIST1H2BL
Serum Iron	HIST1H2AI
Serum Iron	HIST1H3H
Serum Iron	HIST1H2AJ
Serum Iron	HIST1H2BM
Serum Iron	HIST1H4J
Serum Iron	HIST1H4K
Serum Iron	HIST1H2BN
Serum Iron	HIST1H2AK
Serum Iron	HIST1H2AL
Serum Iron	HIST1H1B
Serum Iron	HIST1H3I
Serum Iron	HIST1H4L
Serum Iron	SLC17A2
Serum Iron	HIST1H3J
Serum Iron	HIST1H2AM
Serum Iron	HIST1H2BO
Serum Iron	OR2B2
Serum Iron	OR2B6
Serum Iron	TRIM38
Serum Iron	HIST1H1A
Serum Iron	HIST1H3A
Serum Iron	HIST1H4A
Serum Iron	ZNF165
Serum Iron	HIST1H4B
Serum Iron	ZSCAN16
Serum Iron	HIST1H3B
Serum Iron	HIST1H2AB
Serum Iron	HIST1H2BB
Serum Iron	HIST1H3C
Serum Iron	HIST1H1C
Serum Iron	MSH5-SAPCD1
Serum Iron	SAPCD1
Serum Iron	HFE
Serum Iron	VWA7
Serum Iron	ZKSCAN8
Serum Iron	ZSCAN9
Serum Iron	VARS
Serum Iron	ZKSCAN4
Serum Iron	NKAPL
Serum Iron	PGBD1
Serum Iron	ZSCAN31
Serum Iron	LSM2
Serum Iron	ZKSCAN3
Serum Iron	ZSCAN12
Serum Iron	ZSCAN23
Serum Iron	HIST1H4C
Serum Iron	GPX6
Serum Iron	HIST1H1T
Serum Iron	HSPA1L
Serum Iron	HIST1H2BC
Serum Iron	HIST1H2AC
Serum Iron	HSPA1A
Serum Iron	GPX5
Serum Iron	SCAND3
Serum Iron	HIST1H1E
Serum Iron	HIST1H2BD
Serum Iron	HIST1H2BE
Serum Iron	HSPA1B
Serum Iron	C6orf48
Serum Iron	HIST1H4D
Serum Iron	HIST1H3D
Serum Iron	HIST1H2AD
Serum Iron	HIST1H2BF
Serum Iron	HIST1H4E
Serum Iron	HIST1H2BG
Serum Iron	NEU1
Serum Iron	TRIM27
Serum Iron	C6orf100
Serum Iron	HIST1H2AE
Serum Iron	ZNF311
Serum Iron	HIST1H3E
Serum Iron	HIST1H1D
Serum Iron	HIST1H4F
Serum Iron	OR2W1
Serum Iron	OR2B3
Serum Iron	OR2J1
Serum Iron	OR2J3
Serum Iron	SLC44A4
Serum Iron	HIST1H4G
Serum Iron	HIST1H3F
Serum Iron	HIST1H2BH
Serum Iron	HIST1H3G
Serum Iron	HIST1H2BI
Serum Iron	HIST1H4H
Serum Iron	OR2J2
Serum Iron	OR14J1
Serum Iron	OR5V1
Serum Iron	BTN3A2
Serum Iron	EHMT2
Serum Iron	OR12D3
Serum Iron	OR12D2
Serum Iron	OR11A1
Serum Iron	OR10C1
Serum Iron	OR2H1
Serum Iron	MAS1L
Serum Iron	UBD
Serum Iron	GABBR1
Serum Iron	C2
Serum Iron	OR2H2
Serum Iron	MOG
Serum Iron	ZBTB12
Serum Iron	CFB
Serum Iron	NELFE
Serum Iron	ZFP57
Serum Iron	HLA-F
Serum Iron	SKIV2L
Serum Iron	HLA-G
Serum Iron	HLA-A
Serum Iron	DXO
Serum Iron	STK19
Serum Iron	ZNRD1
Serum Iron	PPP1R11
Serum Iron	C4A
Serum Iron	RNF39
Serum Iron	TRIM31
Serum Iron	TRIM40
Serum Iron	TRIM10
Serum Iron	TRIM15
Serum Iron	TRIM26
Serum Iron	TRIM39
Serum Iron	AL645922.1
Serum Iron	C4B
Serum Iron	TRIM39-RPP21
Serum Iron	RPP21
Serum Iron	HLA-E
Serum Iron	GNL1
Serum Iron	CYP21A2
Serum Iron	PRR3
Serum Iron	TNXB
Serum Iron	ABCF1
Serum Iron	PPP1R10
Serum Iron	ATF6B
Serum Iron	MRPS18B
Serum Iron	ATAT1
Serum Iron	FKBPL
Serum Iron	PRRT1
Serum Iron	PPT2
Serum Iron	C6orf136
Serum Iron	AGPAT1
Serum Iron	RNF5
Serum Iron	AGER
Serum Iron	PBX2
Serum Iron	GPSM3
Serum Iron	HLA-DRB1
Serum Iron	HLA-DQA1
Serum Iron	HLA-DQB1
Serum Iron	DDR1
Serum Iron	TAP2
Serum Iron	BRD2
Serum Iron	HLA-DOA
Serum Iron	GTF2H4
Serum Iron	VARS2
Serum Iron	SFTA2
Serum Iron	DPCR1
Serum Iron	MUC21
Serum Iron	MUC22
Serum Iron	HLA-B
Serum Iron	MICA
Serum Iron	MICB
Serum Iron	MCCD1
Serum Iron	ATP6V1G2-DDX39B
Serum Iron	DDX39B
Serum Iron	ATP6V1G2
Serum Iron	NFKBIL1
Serum Iron	LTA
Serum Iron	TNF
Serum Iron	LTB
Serum Iron	LST1
Serum Iron	NCR3
Serum Iron	AIF1
Serum Iron	PRRC2A
Serum Iron	BAG6
Serum Iron	APOM
Serum Iron	C6orf47
Serum Iron	GPANK1
Serum Iron	CSNK2B
Serum Iron	AZGP1
Serum Iron	ZKSCAN1
Serum Iron	ZSCAN21
Serum Iron	ZNF3
Serum Iron	COPS6
Serum Iron	MCM7
Serum Iron	AP4M1
Serum Iron	TAF6
Serum Iron	CNPY4
Serum Iron	MBLAC1
Serum Iron	AGFG2
Serum Iron	LRCH4
Serum Iron	SAP25
Serum Iron	FBXO24
Serum Iron	PCOLCE
Serum Iron	MOSPD3
Serum Iron	TFR2
Serum Iron	ACTL6B
Serum Iron	GNB2
Serum Iron	GIGYF1
Serum Iron	POP7
Serum Iron	EPO
Serum Iron	EPHB4
Serum Iron	REEP3
Serum Iron	SORD
Serum Iron	DUOX2
Serum Iron	DUOXA2
Serum Iron	DUOXA1
Serum Iron	DUOX1
Serum Iron	FAM187B
Serum Iron	LSR
Serum Iron	USF2
Serum Iron	HAMP
Serum Iron	MAG
Serum Iron	CD22
Serum Iron	KRTDAP
Serum Iron	RBFOX2
Serum Iron	NCF4
Serum Iron	CSF2RB
Serum Iron	TEX33
Serum Iron	TST
Serum Iron	MPST
Serum Iron	KCTD17
Serum Iron	TMPRSS6
Serum Iron	IL2RB
Serum Iron	C1QTNF6
Serum Iron	SSTR3
Serum Iron	RAC2
Serum Iron	CYTH4

## Sheet: TableS5
Table S5. Descriptive statistics of non-imaging variables in female, male, and all participants. Mean and standard deviation (SD) are shown for continuously distributed variables. Sample size expressed as count (n) and percentage is shown for categorical variables.
	Female (n=22156)	Male (n=19688)	All (n=41844)
Age (years) (mean, SD)	63.54 (7.60)	64.88 (7.83)	64.17 (7.74)
Smoking status (n, %)
Current	636 (2.9%)	760 (3.9%)	1396 (3.3%)
Former	6878 (31.0%)	7308 (37.1%)	14186 (33.9%)
Never	14642 (66.1%)	11620 (59.0%)	26262 (62.8%)
Pack-years (mean, SD)	16.86 (13.74)	20.84 (16.96)	18.99 (15.68)
Years since smoking cessation (mean, SD)	25.97 (12.79)	27.56 (13.45)	26.85 (13.18)
Alcohol intake frequency (n, %)
Daily or almost daily	2994 (13.5%)	4020 (18.1%)	7014 (16.8%)
3-4x / week	5477 (24.7%)	6280 (28.3%)	11757 (28.1%)
1-2x / week	5985 (27.0%)	5108 (23.1%)	11093 (26.5%)
1-3x / month	2986 (13.5%)	1840 (8.3%)	4826 (11.5%)
Special occasions only	3054 (13.8%)	1359 (6.1%)	4413 (10.5%)
Never	1657 (7.5%)	1073 (4.8%)	2730 (6.5%)
Body mass index (kg/m2) (mean, SD)	26.08 (4.72)	26.95 (3.89)	26.49 (4.37)
Systolic blood pressure (mmHg) (mean, SD)	136.62 (19.71)	142.28 (17.46)	139.29 (18.89)
Diastolic blood pressure (mmHg) (mean, SD)	77.20 (10.05)	80.62 (9.84)	78.81 (10.10)
Educational attainment (n, %)
College or University degree	10548 (50.9%)	9803 (47.3%)	20351 (52.1%)
A levels/AS levels or equivalent	2841 (13.7%)	2169 (10.5%)	5010 (12.8%)
O levels/GCSEs or equivalent	4352 (21.0%)	3156 (15.2%)	7508 (19.2%)
CSEs or equivalent	868 (4.2%)	753 (3.6%)	1621 (4.1%)
NVQ or HND or HNC or equivalent	804 (3.9%)	1697 (8.2%)	2501 (6.4%)
Other professional qualifications eg: nursing, teaching	1317 (6.4%)	761 (3.7%)	2078 (5.3%)
Household income (n, %)
Less than 18 000 £	2854 (14.7%)	1780 (9.2%)	4634 (12.2%)
18 000 to 30 999 £	5519 (28.5%)	4688 (24.2%)	10207 (26.9%)
31 000 to 51 999 £	5741 (29.6%)	5825 (30.1%)	11566 (30.5%)
52 000 to 100 000 £	4017 (20.7%)	4683 (24.2%)	8700 (23.0%)
Greater than 100 000 £	1242 (6.4%)	1537 (7.9%)	2779 (7.3%)
Townsend deprivation index (mean, SD)	-1.85 (2.73)	-1.94 (2.71)	-1.89 (2.72)

## Sheet: TableS6
Table S6. Standardised effect sizes (β), standard errors (SE), and -log10(p-values) of linear regression models linking striatal iron and smoking (n≈42k). Lower T2* and higher QSM reflect higher iron content. Prior to performing the regression, imaging-derived phenotypes and smoking variables were de-confounded for age, age-squared, sex, age ✕ sex, age-squared ✕ sex, Townsend deprivation index, i…
	Ever smoked			Ever smoked x sex			Ever smoked x age			Currently smoking			Currently smoking x sex			Currently smoking x age			Current vs never			Current vs never x sex			Current vs never x age			Current vs former			Current vs former x sex			Current vs former x age			Former vs never			Former vs never x sex			Former vs never x age			Pack-years			Pack-years x sex
	β	SE	-log10(p)	β	SE	-log10(p)	β	SE	-log10(p)	β	SE	-log10(p)	β	SE	-log10(p)	β	SE	-log10(p)	β	SE	-log10(p)	β	SE	-log10(p)	β	SE	-log10(p)	β	SE	-log10(p)	β	SE	-log10(p)	β	SE	-log10(p)	β	SE	-log10(p)	β	SE	-log10(p)	β	SE	-log10(p)	β	SE	-log10(p)	β
Left Putamen T2*	-0.157225	0.0108482	46.747	-0.0143755	0.0217044	0.294339	-0.000117639	0.00142274	0.0296054	-0.280789	0.0284894	22.1624	0.0865256	0.0572132	0.884536	-0.00831173	0.00372101	1.59334	-0.339704	0.0283887	32.1834	0.0781541	0.0569861	0.768928	-0.0105181	0.00371063	2.338	-0.186566	0.0307721	8.86289	0.0766896	0.0617894	0.668427	-0.0083873	0.00403454	1.42427	-0.140014	0.0111701	35.2434	-0.0211401	0.0223509	0.463134	-0.000438275	0.00147782	0.115319	-0.124845	0.0109118	29.3752	0.0334816
Right Putamen T2*	-0.155651	0.01085	45.825	-0.00896066	0.0217081	0.167638	0.00134147	0.00142295	0.461146	-0.28176	0.028501	22.2921	0.0674802	0.0572334	0.62271	-0.00316237	0.00372657	0.402186	-0.341055	0.0284242	32.3532	0.0608217	0.0570554	0.542983	-0.00496386	0.00371951	0.739842	-0.183885	0.0306926	8.67089	0.0636404	0.0616249	0.52034	-0.00459581	0.00402812	0.595309	-0.137869	0.0111806	34.1415	-0.0123109	0.0223722	0.234977	0.000583534	0.00147924	0.159125	-0.129347	0.0109464	31.2554	0.032978
Left Caudate T2*	-0.11695	0.0108784	26.1915	-0.0133897	0.0217657	0.26886	0.000770165	0.00142673	0.229642	-0.203916	0.0285613	12.021	0.10815	0.0573839	1.22562	-0.00379528	0.0037312	0.509933	-0.244582	0.0284438	17.0697	0.104112	0.0571187	1.16523	-0.0051731	0.0037193	0.784431	-0.130483	0.0309038	4.61367	0.103128	0.0620755	1.01471	-0.00420625	0.00405258	0.523856	-0.104974	0.0112115	20.0876	-0.0250071	0.0224349	0.576743	0.000341044	0.00148332	0.0871637	-0.107166	0.0110394	21.4429	0.0203137
Right Caudate T2*	-0.106754	0.0108848	21.9544	0.0073523	0.0217784	0.133318	0.00228329	0.00142773	0.959497	-0.193572	0.0286047	10.8753	0.0866544	0.0574517	0.881121	0.0010412	0.00373982	0.107516	-0.229288	0.0284611	15.0853	0.0910934	0.0571385	0.955102	0.000799229	0.0037244	0.0808765	-0.129386	0.0310495	4.50815	0.0655782	0.0623486	0.533267	-0.000431415	0.00407441	0.0382583	-0.0939415	0.0112119	16.2566	0.00118492	0.0224358	0.0186886	0.00156861	0.00148371	0.536974	-0.114518	0.011108	24.0554	0.000656188
Left Accumbens T2*	-0.0215793	0.0109848	1.30554	9.11036e-06	0.0219745	0.000143684	0.001786	0.00143927	0.668271	0.00175782	0.0287316	0.021721	-0.0111999	0.0577408	0.0725258	0.00445696	0.00375543	0.628356	-0.0107068	0.0291472	0.146684	-0.00575566	0.0585488	0.0354148	0.00472746	0.00381333	0.667378	0.0239683	0.0302663	0.368127	-0.0281253	0.060817	0.191276	0.00347688	0.00397245	0.418559	-0.0231143	0.0113195	1.38552	-0.000830797	0.0226461	0.0128991	0.00145212	0.00149621	0.47914	-0.0191775	0.0107728	1.12447	0.00158323
Right Accumbens T2*	-0.010921	0.0110037	0.493534	-0.025466	0.0220108	0.606795	0.00060157	0.00144231	0.169657	0.029438	0.0287763	0.513829	-0.0436998	0.0578443	0.346817	-0.0042729	0.00375409	0.593383	0.0223274	0.0291548	0.352823	-0.0549099	0.0585773	0.457715	-0.00328351	0.00380724	0.410659	0.042258	0.0302903	0.787792	-0.0218167	0.0608802	0.142617	-0.00664532	0.00396719	1.02714	-0.0146739	0.0113525	0.707366	-0.0260934	0.0227103	0.601059	0.00133374	0.00150124	0.426758	-0.0146784	0.0107366	0.765438	-0.0375967
Left Putamen QSM	0.174541	0.0105007	61.1109	0.00894533	0.0210106	0.173738	-0.00118045	0.00136956	0.410342	0.33489	0.028027	32.1267	-0.0434064	0.0562513	0.356227	0.00640398	0.00369842	1.07903	0.403058	0.0280518	45.9159	-0.0397938	0.0562807	0.319179	0.00830449	0.0037021	1.60392	0.22443	0.0299353	13.1622	-0.0394848	0.0600839	0.291504	0.00746495	0.00395764	1.22705	0.153768	0.0108064	45.107	0.00886224	0.0216245	0.166256	-0.000463375	0.00142085	0.128234	0.126497	0.0104815	32.5655	-0.0473429
Right Putamen QSM	0.177517	0.010488	63.3189	-0.00895074	0.0209851	0.174104	-0.00116685	0.00136708	0.4052	0.334783	0.028057	32.0406	-0.0882498	0.0562871	0.932097	0.00464154	0.00371253	0.675263	0.40323	0.0281308	45.7032	-0.0862679	0.056417	0.898775	0.00675091	0.00372191	1.15667	0.223742	0.0298478	13.1587	-0.0816614	0.059877	0.762847	0.00537407	0.00395674	0.758409	0.156879	0.0107947	47.0024	-0.00627889	0.0216011	0.112776	-0.000329594	0.00141851	0.0881686	0.127439	0.0104766	33.0647	-0.0413241
Left Caudate QSM	0.131096	0.0105008	34.9767	0.0123844	0.0210111	0.255253	-0.00298432	0.00136774	1.53582	0.35145	0.0279618	35.4376	-0.0153952	0.0561246	0.105766	0.00811949	0.0036741	1.56678	0.398455	0.0280786	44.8173	-0.0155992	0.0563382	0.106865	0.00905768	0.00369076	1.84992	0.26942	0.0298508	18.6991	-0.0127957	0.0599171	0.0804539	0.00897677	0.00393034	1.65	0.106621	0.0107956	22.2511	0.00979837	0.0216036	0.186984	-0.00232466	0.00141762	0.995475	0.113521	0.010534	26.197	-0.0411459
Right Caudate QSM	0.140883	0.0104924	40.2907	-0.00412497	0.0209937	0.073539	-0.00172467	0.00136647	0.684227	0.336908	0.027966	32.6403	-0.0846913	0.0561379	0.881402	0.00439377	0.00367207	0.635461	0.387605	0.0281659	42.2179	-0.0860302	0.0565167	0.892897	0.00604809	0.00369939	0.991041	0.251389	0.0296302	16.6252	-0.0784211	0.0594751	0.727374	0.00470737	0.00389837	0.643497	0.117799	0.0107961	26.9526	-0.00116427	0.0216038	0.0190783	-0.000760322	0.00141765	0.227871	0.114977	0.0104416	27.3033	-0.0364792
Left Accumbens QSM	0.0263384	0.0105389	1.90475	0.00634171	0.0210865	0.117129	-0.00200219	0.00137265	0.839606	0.124469	0.0280417	5.04219	-0.012781	0.0562757	0.0860079	-0.00022806	0.0036796	0.0220115	0.134572	0.0281951	5.73858	-0.0192665	0.0565636	0.134662	0.000318866	0.00370121	0.0308888	0.105045	0.0300529	3.3235	0.000560249	0.0603139	0.00323064	-0.000499343	0.00395328	0.0460049	0.0163362	0.0108305	0.881165	0.00495027	0.0216724	0.0865435	-0.00142273	0.00142227	0.498723	0.00841954	0.0107012	0.365092	-2.45147e-05
Right Accumbens QSM	0.00198188	0.0105083	0.0703733	0.00672653	0.0210249	0.125506	-0.00273741	0.00136739	1.34391	0.076732	0.0279023	2.22463	-0.0921847	0.056004	1.00103	-0.0028219	0.00366445	0.355305	0.0763219	0.0279168	2.20323	-0.0863725	0.0560114	0.909839	-0.00347195	0.00366712	0.463745	0.0698558	0.0300838	1.69371	-0.110271	0.0603809	1.16856	-0.00119092	0.00396012	0.11712	-0.0055309	0.0108113	0.215423	0.013863	0.0216331	0.282628	-0.00213252	0.00141821	0.877219	0.0112657	0.0107605	0.529957	0.0285356
[truncated: 5 more columns]

## Sheet: TableS7
Table S7. Asymmetry between left and right accucumbers QSM association with smoking. Regression β coefficients of left and right accumbens QSM (see Supp. Table 2) were compared using a z-test.
	z	p
Ever smoked	1.74066	0.0408715
Currently smoking	1.27487	0.101177
Current vs never	1.5687	0.0583586
Current vs former	0.838609	0.200844
Former vs never	1.50282	0.0664423
Pack-years	-0.209565	0.417004

## Sheet: TableS8
Table S8. Standardised effect sizes (β), standard errors (SE), and -log10(p-values) of linear regression models linking striatal iron and smoking among former smokers (n≈42k). Main effects of years since smoking cessation ('Cessation years'), pack-years, and their interaction were tested. Lower T2* and higher QSM reflect higher iron content. Prior to performing the regression, brain and smoking v…
	Cessation years			Pack-years			Cessation years x pack-years
	β	SE	-log10(p)	β	SE	-log10(p)	β	SE	-log10(p)
Left Putamen T2*	0.0891568	0.0160933	7.50609	-0.062174	0.0158014	4.07581	0.0414898	0.0103982	4.1764
Right Putamen T2*	0.0960613	0.0161461	8.55283	-0.061075	0.0158621	3.92506	0.0368537	0.0104406	3.37873
Left Caudate T2*	0.0580303	0.016332	3.41707	-0.068245	0.0160418	4.67336	0.0255292	0.0105719	1.8023
Right Caudate T2*	0.0871261	0.0164219	6.93804	-0.0548365	0.0161076	3.1763	0.0392707	0.0106122	3.66438
Left Accumbens T2*	-0.000369046	0.0158707	0.00813235	-0.0181841	0.0155743	0.614365	0.0055354	0.0103017	0.228371
Right Accumbens T2*	-0.0154583	0.0158526	0.482107	-0.0244192	0.0156007	0.929737	5.32207e-05	0.0102578	0.0018015
Left Putamen QSM	-0.0906713	0.0153822	8.40927	0.0570044	0.0151161	3.78623	-0.0450099	0.00998619	5.1769
Right Putamen QSM	-0.0994522	0.015381	9.97428	0.0535097	0.0150948	3.40361	-0.0416956	0.00998568	4.52263
Left Caudate QSM	-0.10592	0.0154159	11.166	0.0384306	0.0151403	1.95247	-0.0509018	0.00999607	6.44204
Right Caudate QSM	-0.0972978	0.0153297	9.63738	0.0434157	0.0150499	2.406	-0.0456704	0.00994121	5.35574
Left Accumbens QSM	-0.032418	0.0157409	1.40364	-0.01957	0.0154511	0.687528	-0.0120752	0.0102038	0.62583
Right Accumbens QSM	-0.00388732	0.0158635	0.0934358	0.00335677	0.0155765	0.0812462	0.00383059	0.0103154	0.148504

## Sheet: TableS9
Table S9. Phenotypic and genetic correlation between striatal iron and smoking initiation ('ever smoked'). Correlation coefficients (r), standard errors (SE) and p-values were obtained using linkage disequilibrium score regression (LDSR) for genetic correlations and Pearson's correlation of variables de-confounded for age, age-squared, sex, age ✕ sex, age-squared ✕ sex, Townsend deprivation index…
	Phenotypic correlation			Genetic correlation
	r	SE	p	r	SE	p
Left Putamen T2*	-0.0738952	0.00509865	<0.001	-0.0796	0.0263	0.0024
Right Putamen T2*	-0.0731538	0.00509933	<0.001	-0.0728	0.026	0.0051
Left Caudate T2*	-0.054957	0.00511199	<0.001	-0.0738	0.034	0.03
Right Caudate T2*	-0.0501602	0.00511442	<0.001	-0.0659	0.0308	0.0325
Left Accumbens T2*	-0.0101473	0.00516543	0.0494833	-0.0207	0.0356	0.5616
Right Accumbens T2*	-0.00513555	0.00517448	0.320971	0.0107	0.0427	0.8024
Left Putamen QSM	0.0819749	0.00493178	<0.001	0.067	0.025	0.0074
Right Putamen QSM	0.0834013	0.00492745	<0.001	0.0714	0.0248	0.004
Left Caudate QSM	0.0615916	0.00493348	<0.001	0.0511	0.0291	0.0788
Right Caudate QSM	0.066194	0.00492986	<0.001	0.0595	0.0298	0.0459
Left Accumbens QSM	0.0123748	0.00495157	0.0124523	0.1441	0.0487	0.0031
Right Accumbens QSM	0.000931318	0.00493804	0.850407	0.0614	0.0419	0.1424

## Sheet: TableS10
Table S10. Gene-level correlation between smoking and striatal iron performed using the PascalX cross-GWAS coherence test. -Log10(p-values) are shown for five dopamine-related candidate genes (DRD1, DRD2, DRD3, DRD4, and PPP1R1B) and genes where at least one striatal iron phenotype was associated with smoking initiation (p < 2.73x10-6). 'Coherence' indicates a positive correlation between smoking…
	DRD1		DRD2		DRD3		DRD4		PPP1R1B		NCAM1	GGACT	DLX5	CIPC	PLEKHM1	NOL4L	NAT16	RP1L1	C8orf74	SOX7	PINX1	SKIDA1	BORCS7	AS3MT	CNNM2	FREY1	PEX16	GYLTL1B	MPIG6B	LY6G6F	LY6G6E	LY6G6D	LY6G6C	MSH5	DDAH2	CLIC1	SIX3	SPRY2	LRRC37A	ARL17B	PLEKHM1	REST
	-log10(p) coherence	-log10(p) anti-coherence	-log10(p) coherence	-log10(p) anti-coherence	-log10(p) coherence	-log10(p) anti-coherence	-log10(p) coherence	-log10(p) anti-coherence	-log10(p) coherence	-log10(p) anti-coherence	-log10(p) coherence	-log10(p) coherence	-log10(p) coherence	-log10(p) coherence	-log10(p) coherence	-log10(p) coherence	-log10(p) coherence	-log10(p) coherence	-log10(p) coherence	-log10(p) coherence	-log10(p) coherence	-log10(p) anti-coherence	-log10(p) anti-coherence	-log10(p) anti-coherence	-log10(p) anti-coherence	-log10(p) anti-coherence	-log10(p) anti-coherence	-log10(p) anti-coherence	-log10(p) anti-coherence	-log10(p) anti-coherence	-log10(p) anti-coherence	-log10(p) anti-coherence	-log10(p) anti-coherence	-log10(p) anti-coherence	-log10(p) anti-coherence	-log10(p) anti-coherence	-log10(p) anti-coherence	-log10(p) anti-coherence	-log10(p) anti-coherence	-log10(p) anti-coherence	-log10(p) anti-coherence	-log10(p) anti-coherence
Left Putamen T2*	0.705789	0.0952218	2.63453	0.0010087	0.483791	0.172794	0.00394899	2.04327	4.76385	7.48041e-06	4.29388	4.39284	2.84847	0.0772933	1.19943e-06	2.97703	2.28604	1.20582	1.57104	2.36382	2.29822	5.88587	6.33963	6.29796	5.68164	5.65593	5.56065	5.52245	5.05811	5.1597	5.01936	5.18364	5.19441	5.27713	5.11709	5.17518	3.89846	4.59647	5.09718	5.50176	5.55932	3.39784
Right Putamen T2*	0.356242	0.252052	2.68925	0.000889166	0.694328	0.0980784	0.00403517	2.03394	3.41872	0.000165626	3.57698	3.18949	3.28556	0.0799641	1.43428e-06	2.55982	2.12291	1.25333	1.21134	1.94622	1.91268	2.686	4.76844	4.5615	3.89048	6.13762	6.00231	5.91029	6.04068	6.16006	6.04958	6.15658	6.10293	6.41984	6.24034	6.42794	4.23323	4.89005	3.82677	4.51211	5.48169	3.4442
Left Caudate T2*	0.769569	0.0809183	1.95861	0.00480372	0.560595	0.139689	0.00105976	2.61311	4.72008	8.27271e-06	6.04489	5.92609	1.26973	2.41698	9.27696e-05	4.93123	1.48018	1.91195	1.98763	1.96681	1.9214	2.42553	2.65983	2.27645	1.66382	5.37694	5.32622	5.28325	2.60873	2.66078	2.62342	2.69445	2.6473	2.72942	2.73094	2.80901	6.44792	4.51878	3.03929	3.72954	3.67043	1.62361
Right Caudate T2*	0.931798	0.0540414	2.3212	0.00207789	0.971468	0.0490465	0.00157854	2.44032	3.90435	5.41417e-05	4.37098	4.17655	2.01856	0.62454	0.000228172	5.20578	1.29749	1.94056	2.11533	2.35341	2.34724	3.08174	5.38648	5.09558	3.99561	5.76116	5.55911	5.39232	3.13443	3.49225	3.37822	3.4064	3.23261	3.41792	3.29298	3.55762	6.99611	5.62441	2.46742	3.16453	3.27964	2.23444
Left Accumbens T2*	0.306018	0.296099	0.584768	0.130859	1.24332	0.0255371	0.0242198	1.26567	2.93998	0.000498946	0.197539	2.57402	0.336717	0.0101282	2.71104	3.96393	0.0865223	0.000561504	0.000513303	0.00139159	0.0012844	0.00155642	0.155254	0.143205	0.13411	5.74677	5.75674	5.66771	0.474281	0.641177	0.632386	0.568726	0.45946	0.275385	0.413565	0.431049	0.175345	2.06981	0.00333923	0.00414637	0.00084561	1.76218
Right Accumbens T2*	0.280977	0.322054	0.213797	0.410304	0.824348	0.0705037	0.0155882	1.45276	3.0987	0.000346145	0.00707757	3.67688	0.912451	7.08249e-06	0.57036	4.36767	0.421424	0.0462859	0.0774317	0.211045	0.214628	0.00254913	0.353542	0.226926	0.159644	0.61812	0.613653	0.554514	2.49594	2.75246	2.61552	2.67569	2.69052	2.55074	2.43331	2.42098	0.53582	0.800007	0.0743075	0.213157	0.136041	2.43265
Left Putamen QSM	0.754993	0.0839649	2.06714	0.00373689	0.667571	0.105128	0.0138957	1.50183	4.5348	1.26709e-05	1.35717	3.14908	4.36413	4.46691	8.59527e-07	1.01002	3.67904	1.27567	1.67443	2.4058	2.40143	6.30423	2.91662	3.04115	2.88176	6.26123	6.10709	5.91785	4.38265	4.63169	4.47536	4.55314	4.49564	4.67204	4.50644	4.76395	2.56037	4.3751	5.79755	6.06224	5.7043	4.99822
Right Putamen QSM	0.526566	0.153331	2.06507	0.00375481	0.801855	0.074592	0.00388183	2.05069	3.53522	0.000126657	1.85544	3.6263	5.81526	3.62276	8.91126e-07	0.548441	3.88577	0.738497	1.30133	2.16994	2.17228	5.74623	1.49308	1.53962	1.3044	5.95424	5.84673	5.70786	4.1021	4.2871	4.15923	4.22506	4.19364	4.4457	4.26786	4.54852	3.10637	3.75246	5.41768	5.7893	5.68922	4.51646
Left Caudate QSM	0.682655	0.101086	2.85918	0.000601047	1.62211	0.0104932	0.00652131	1.82671	4.06553	3.73488e-05	5.99452	0.993617	2.28787	3.2222	3.15073e-06	2.93617	4.4908	2.846	3.19391	3.46586	3.47616	5.08441	3.93638	4.09443	3.51356	4.02865	3.8771	3.7816	3.99652	4.06364	3.96297	4.07844	4.03264	4.19924	4.04081	4.21123	4.67316	4.79346	5.06175	5.36813	5.13937	4.9803
Right Caudate QSM	0.448088	0.19137	2.37901	0.00181836	1.43695	0.0161769	0.0196162	1.35494	2.83754	0.000631769	7.00455	2.1246	1.59902	5.79688	5.33955e-06	0.3073	3.92459	2.31327	2.66328	3.02329	3.02492	2.71277	2.92535	3.08631	2.8432	5.27988	5.09352	4.96114	3.68725	3.77178	3.72511	3.76971	3.6591	3.74598	3.79576	3.93507	6.34854	5.20386	4.49784	4.93694	4.91028	5.79223
Left Accumbens QSM	0.17077	0.487963	1.62902	0.0103256	0.578254	0.133173	0.431916	0.20059	1.91868	0.00526913	0.000296366	3.07595	0.27192	0.0517001	5.67082	5.79723	2.3106	5.11643	4.53569	3.86245	3.90121	0.000168969	2.24946	1.84508	0.661988	1.05445	0.875631	0.825679	2.01269	2.06873	2.13012	2.08826	2.022	1.54832	1.75598	1.65002	2.08633	0.804711	3.20554e-06	2.28452e-06	9.2676e-07	0.0184332
Right Accumbens QSM	1.17126	0.0303101	1.6638	0.00952213	0.730221	0.0894364	0.167399	0.495046	2.82904	0.000644267	0.00803691	0.383439	0.00308178	0.0816898	3.91859	3.3635	5.81733	5.80257	5.93261	6.03239	6.07322	3.13007e-06	1.96781	2.45523	2.72566	2.21438	2.11864	2.08628	0.678447	0.82203	0.74275	0.764526	0.720017	0.417862	0.542447	0.494627	0.042443	0.366315	7.03595e-06	9.14233e-06	5.23861e-05	0.00901024

[truncated: 6 more sheets: TableS11, TableS12, TableS13, TableS14, TableS15, TableS16]
